# Supplementary material for: Drechslerosporium cornellii gen. et sp. nov. within the Basidiobolaceae exhibiting unique conidial discharge and digitate chlamydospores
Source: MycoKeys. 2026 Jul 7;136:177–91. doi: 10.3897/mycokeys.136.200461 (PMC13370150; doi:10.3897/mycokeys.136.200461)
Supplement: XML Treatment for Basidiobolaceae [file mycokeys.136.200461-treatment1.xml]

<!DOCTYPE tp:taxon-treatment
  PUBLIC "-//TaxonX//DTD Taxonomic Treatment Publishing DTD v0 20100105//EN" "tax-treatment-NSO.dtd">
<tp:taxon-treatment xmlns:tp="http://www.plazi.org/taxpub"><tp:treatment-meta><kwd-group><label>Taxon classification</label><kwd>
                <named-content content-type="kingdom">Fungi</named-content>
              </kwd><kwd>
                <named-content content-type="order">Basidiobolales</named-content>
              </kwd><kwd>
                <named-content content-type="family">Basidiobolaceae</named-content>
              </kwd></kwd-group><mixed-citation publication-type="journal"><person-group><name><surname>Nie</surname><given-names>Yong</given-names></name><name><surname>Huang</surname><given-names>Bo</given-names></name></person-group><article-title><italic><tp:taxon-name><tp:taxon-name-part taxon-name-part-type="genus" reg="Drechslerosporium">Drechslerosporium</tp:taxon-name-part> <tp:taxon-name-part taxon-name-part-type="species" reg="cornellii">cornellii</tp:taxon-name-part></tp:taxon-name></italic> gen. et sp. nov. within the <tp:taxon-name><tp:taxon-name-part taxon-name-part-type="family" reg="Basidiobolaceae">Basidiobolaceae</tp:taxon-name-part></tp:taxon-name> exhibiting unique conidial discharge and digitate chlamydospores</article-title><source>MycoKeys</source><day>07</day><month>07</month><year>2026</year><volume>136</volume><fpage>177</fpage><lpage>191</lpage><pub-id pub-id-type="doi">10.3897/mycokeys.136.200461</pub-id></mixed-citation></tp:treatment-meta><tp:nomenclature><tp:taxon-name><object-id xmlns:xlink="http://www.w3.org/1999/xlink" content-type="arpha" xlink:type="simple">EF69996E-9E5F-5555-BCD3-847817D31AB6</object-id>
                    		<tp:taxon-name-part taxon-name-part-type="family" reg="Basidiobolaceae">Basidiobolaceae</tp:taxon-name-part>
                    	
                    		<object-id xmlns:xlink="http://www.w3.org/1999/xlink" content-type="mycobank" xlink:type="simple">80514</object-id>
                    	</tp:taxon-name><tp:taxon-authority>Claussen, Syllab. Pflanzenfam., Edn 9 &amp; 10: 45 (1924)</tp:taxon-authority><tp:taxon-status xmlns:xlink="http://www.w3.org/1999/xlink" xlink:type="simple">emend.</tp:taxon-status></tp:nomenclature><tp:treatment-sec sec-type="Type genus"><title>Type genus.</title><p><italic><tp:taxon-name><tp:taxon-name-part taxon-name-part-type="genus" reg="Basidiobolus">Basidiobolus</tp:taxon-name-part></tp:taxon-name></italic> Eidam, Beitr. Biol. Pflanz. 4: 194. 1886. <italic><tp:taxon-name><tp:taxon-name-part taxon-name-part-type="genus" reg="Drechslerosporium">Drechslerosporium</tp:taxon-name-part></tp:taxon-name></italic> B. Huang &amp; Y. Nie, gen. nov., this article.</p></tp:treatment-sec><tp:treatment-sec sec-type="Description"><title>Description.</title><p>Vegetative cells uninucleate, septate mycelium or yeast-like. Mitosis with nuclear membrane fragmentation, tiny, condensed chromosomes aligned on a central metaphase plate (often within nucleolus), barrel-shaped spindle. Conidiophore simple with bulbous apical swelling. Conidia uninucleate, globose, with conical basal papilla, discharged forcibly by circumscissile rupture of subconidial swelling, its upper part carried with conidium. Discharged conidia retain prominent conidiophore appendages after circumscissile rupture of the apical swelling. Secondary conidia arising from primary conidia, similar to the primary ones. Capilliconidia elongate, often curved, on capillary conidiophore, passively dispersed. Resting spores usually zygospores, homothallic, thick bilayered wall; germinate by direct formation of a germ conidium (elongate, passively dispersed). Resting spores of digitate chlamydospores develop directly from primary conidia.</p></tp:treatment-sec><tp:treatment-sec sec-type="Note"><title>Note.</title><p>In this article, we revised the family of <tp:taxon-name><tp:taxon-name-part taxon-name-part-type="family" reg="Basidiobolaceae">Basidiobolaceae</tp:taxon-name-part></tp:taxon-name> to include <italic><tp:taxon-name><tp:taxon-name-part taxon-name-part-type="genus" reg="Basidiobolus">Basidiobolus</tp:taxon-name-part></tp:taxon-name></italic> and the newly established genus <italic><tp:taxon-name><tp:taxon-name-part taxon-name-part-type="genus" reg="Drechslerosporium">Drechslerosporium</tp:taxon-name-part></tp:taxon-name></italic>. Meanwhile, the diagnosis of <tp:taxon-name><tp:taxon-name-part taxon-name-part-type="family" reg="Basidiobolaceae">Basidiobolaceae</tp:taxon-name-part></tp:taxon-name> has been updated to include two defining morphological features of the new genus: (1) discharged conidia retaining prominent conidiophore appendages after circumscissile rupture of the apical swelling, and (2) digitate chlamydospores developing directly from primary conidia. Particularly, although “<italic>Schizangiella</italic>” is recovered within <tp:taxon-name><tp:taxon-name-part taxon-name-part-type="family" reg="Basidiobolaceae">Basidiobolaceae</tp:taxon-name-part></tp:taxon-name> in phylogenetic analyses, it lacks formal publication. Consequently, it is excluded from the present taxonomic revision of the family.</p></tp:treatment-sec></tp:taxon-treatment>
