# Supplementary material for: Drechslerosporium cornellii gen. et sp. nov. within the Basidiobolaceae exhibiting unique conidial discharge and digitate chlamydospores
Source: MycoKeys. 2026 Jul 7;136:177–91. doi: 10.3897/mycokeys.136.200461 (PMC13370150; doi:10.3897/mycokeys.136.200461)
Supplement: XML Treatment for Drechslerosporium [file mycokeys.136.200461-treatment2.xml]

<!DOCTYPE tp:taxon-treatment
  PUBLIC "-//TaxonX//DTD Taxonomic Treatment Publishing DTD v0 20100105//EN" "tax-treatment-NSO.dtd">
<tp:taxon-treatment xmlns:tp="http://www.plazi.org/taxpub"><tp:treatment-meta><kwd-group><label>Taxon classification</label><kwd>
                <named-content content-type="kingdom">Fungi</named-content>
              </kwd><kwd>
                <named-content content-type="order">Basidiobolales</named-content>
              </kwd><kwd>
                <named-content content-type="family">Basidiobolaceae</named-content>
              </kwd></kwd-group><mixed-citation publication-type="journal"><person-group><name><surname>Nie</surname><given-names>Yong</given-names></name><name><surname>Huang</surname><given-names>Bo</given-names></name></person-group><article-title><italic><tp:taxon-name><tp:taxon-name-part taxon-name-part-type="genus" reg="Drechslerosporium">Drechslerosporium</tp:taxon-name-part> <tp:taxon-name-part taxon-name-part-type="species" reg="cornellii">cornellii</tp:taxon-name-part></tp:taxon-name></italic> gen. et sp. nov. within the <tp:taxon-name><tp:taxon-name-part taxon-name-part-type="family" reg="Basidiobolaceae">Basidiobolaceae</tp:taxon-name-part></tp:taxon-name> exhibiting unique conidial discharge and digitate chlamydospores</article-title><source>MycoKeys</source><day>07</day><month>07</month><year>2026</year><volume>136</volume><fpage>177</fpage><lpage>191</lpage><pub-id pub-id-type="doi">10.3897/mycokeys.136.200461</pub-id></mixed-citation></tp:treatment-meta><tp:nomenclature><tp:taxon-name><object-id xmlns:xlink="http://www.w3.org/1999/xlink" content-type="arpha" xlink:type="simple">4CA93CA2-0F04-58FA-AA9B-5A707F4294C9</object-id>
                    		<tp:taxon-name-part taxon-name-part-type="genus" reg="Drechslerosporium">Drechslerosporium</tp:taxon-name-part>
                    	
                    		<object-id xmlns:xlink="http://www.w3.org/1999/xlink" content-type="mycobank" xlink:type="simple">862732</object-id>
                    	</tp:taxon-name><tp:taxon-authority>B. Huang &amp; Y. Nie</tp:taxon-authority><tp:taxon-status xmlns:xlink="http://www.w3.org/1999/xlink" xlink:type="simple">gen. nov.</tp:taxon-status></tp:nomenclature><tp:treatment-sec sec-type="Etymology"><title>Etymology.</title><p>In honor of mycologist Charles Drechsler who described many new American species of <italic><tp:taxon-name><tp:taxon-name-part taxon-name-part-type="genus" reg="Conidiobolus">Conidiobolus</tp:taxon-name-part></tp:taxon-name></italic> and <italic><tp:taxon-name><tp:taxon-name-part taxon-name-part-type="genus" reg="Basidiobolus">Basidiobolus</tp:taxon-name-part></tp:taxon-name></italic>.</p></tp:treatment-sec><tp:treatment-sec sec-type="Type species"><title>Type species.</title><p><italic><tp:taxon-name><tp:taxon-name-part taxon-name-part-type="genus" reg="Drechslerosporium">Drechslerosporium</tp:taxon-name-part> <tp:taxon-name-part taxon-name-part-type="species" reg="cornellii">cornellii</tp:taxon-name-part></tp:taxon-name></italic> B. Huang &amp; Y. Nie.</p></tp:treatment-sec><tp:treatment-sec sec-type="Description"><title>Description.</title><p>Vegetative growth as septate mycelium with uninucleate cells. Nuclei large, with a prominent central nucleolus, not staining with aceto-orcein. Conidiophore simple with a swollen apex subtending the solitary conidium. Primary conidia unitunicate, uninucleate, bearing the empty remains of distal parts of the propulsive conidiophore, which are observed remaining attached to the conidium. Forcible discharge by backward ejection of conidiophore contents upon circumscissile rupture of the apical distention of the conidiophore. Secondary conidia produced from the discharged primary conidia, and of two types: 1) of reduced size but similar to primary conidia in shape and forcibly discharged in a similar manner from a short conidiophore; 2) elongated capilliconidia with an apical beak covered distally with adhesive material. Primary conidia occasionally give rise to a single conidiophore, bearing a digitate chlamydospore terminally. Zygospores unknown.</p></tp:treatment-sec></tp:taxon-treatment>
