# Supplementary material for: Drechslerosporium cornellii gen. et sp. nov. within the Basidiobolaceae exhibiting unique conidial discharge and digitate chlamydospores
Source: MycoKeys. 2026 Jul 7;136:177–91. doi: 10.3897/mycokeys.136.200461 (PMC13370150; doi:10.3897/mycokeys.136.200461)
Supplement: XML Treatment for Drechslerosporium cornellii [file mycokeys.136.200461-treatment3.xml]

<!DOCTYPE tp:taxon-treatment
  PUBLIC "-//TaxonX//DTD Taxonomic Treatment Publishing DTD v0 20100105//EN" "tax-treatment-NSO.dtd">
<tp:taxon-treatment xmlns:tp="http://www.plazi.org/taxpub"><tp:treatment-meta><kwd-group><label>Taxon classification</label><kwd>
                <named-content content-type="kingdom">Fungi</named-content>
              </kwd><kwd>
                <named-content content-type="order">Basidiobolales</named-content>
              </kwd><kwd>
                <named-content content-type="family">Basidiobolaceae</named-content>
              </kwd></kwd-group><mixed-citation publication-type="journal"><person-group><name><surname>Nie</surname><given-names>Yong</given-names></name><name><surname>Huang</surname><given-names>Bo</given-names></name></person-group><article-title><italic><tp:taxon-name><tp:taxon-name-part taxon-name-part-type="genus" reg="Drechslerosporium">Drechslerosporium</tp:taxon-name-part> <tp:taxon-name-part taxon-name-part-type="species" reg="cornellii">cornellii</tp:taxon-name-part></tp:taxon-name></italic> gen. et sp. nov. within the <tp:taxon-name><tp:taxon-name-part taxon-name-part-type="family" reg="Basidiobolaceae">Basidiobolaceae</tp:taxon-name-part></tp:taxon-name> exhibiting unique conidial discharge and digitate chlamydospores</article-title><source>MycoKeys</source><day>07</day><month>07</month><year>2026</year><volume>136</volume><fpage>177</fpage><lpage>191</lpage><pub-id pub-id-type="doi">10.3897/mycokeys.136.200461</pub-id></mixed-citation></tp:treatment-meta><tp:nomenclature><tp:taxon-name><object-id xmlns:xlink="http://www.w3.org/1999/xlink" content-type="arpha" xlink:type="simple">BD1F4560-8716-5E7C-8329-2666807B02BC</object-id>
                    		<tp:taxon-name-part taxon-name-part-type="genus" reg="Drechslerosporium">Drechslerosporium</tp:taxon-name-part> <tp:taxon-name-part taxon-name-part-type="species" reg="cornellii">cornellii</tp:taxon-name-part>
                    	
                    		<object-id xmlns:xlink="http://www.w3.org/1999/xlink" content-type="mycobank" xlink:type="simple">862733</object-id>
                    	</tp:taxon-name><tp:taxon-authority>B. Huang &amp; Y. Nie</tp:taxon-authority><tp:taxon-status xmlns:xlink="http://www.w3.org/1999/xlink" xlink:type="simple">sp. nov.</tp:taxon-status><xref ref-type="fig" rid="F2">Fig. 2</xref></tp:nomenclature><tp:treatment-sec sec-type="Etymology"><title>Etymology.</title><p>Named in honor of Ezra Cornell (1807–1874), founder of Cornell University.</p><fig id="F2" position="float" orientation="portrait"><object-id xmlns:xlink="http://www.w3.org/1999/xlink" content-type="doi" xlink:type="simple">10.3897/mycokeys.136.200461.figure2</object-id><object-id xmlns:xlink="http://www.w3.org/1999/xlink" content-type="arpha" xlink:type="simple">7AEC1A25-B88C-5FAD-A1AC-D701F49E4941</object-id><label>Figure 2.</label><caption><p><italic><tp:taxon-name><tp:taxon-name-part taxon-name-part-type="genus" reg="Drechslerosporium">Drechslerosporium</tp:taxon-name-part> <tp:taxon-name-part taxon-name-part-type="species" reg="cornellii">cornellii</tp:taxon-name-part></tp:taxon-name></italic> ARSEF 7942. <bold>A, B</bold>. Mycelia and primary conidiophore with a propulsive distention at the tip; <bold>C, D, E, F</bold>. Conidia with an apical protrusion at the base; <bold>G, H, I, J</bold>. Secondary conidiophores bearing a single secondary conidium; <bold>K, L</bold>. Secondary conidiophores bearing a single capilliconidium; <bold>M, N</bold>. Elongated capilliconidia; <bold>O–R</bold>. A single conidiophore bearing a digitate terminal chlamydospore. Scale bars: 10 μm (<bold>A–R</bold>).</p></caption><graphic xmlns:xlink="http://www.w3.org/1999/xlink" xlink:href="mycokeys-136-177-g002.jpg" id="oo_1709664.jpg" position="float" orientation="portrait" xlink:type="simple"><uri content-type="original_file" xlink:type="simple">https://binary.pensoft.net/fig/1709664</uri></graphic></fig></tp:treatment-sec><tp:treatment-sec sec-type="Typification"><title>Typification.</title><p>USA. New York: Ithaca, Cornell University campus, Muriel B. Mundy Wildflower Garden of the Cornell Plantations, <named-content xmlns:xlink="http://www.w3.org/1999/xlink" content-type="dwc:verbatimCoordinates" xlink:type="simple">42°26'59.9"N, 76°28'9.1"W</named-content>, 15 Nov 2005, isolated from plant detritus by <italic>B. Huang</italic> (holotype ARSEF 7942, deposited at the USDA-ARS Collections of Entomopathogenic Fungal Cultures, Fig. <xref ref-type="fig" rid="F2">2</xref>). GenBank: <ext-link xmlns:xlink="http://www.w3.org/1999/xlink" xlink:href="EF392537" ext-link-type="gen" xlink:type="simple">EF392537</ext-link> (<abbrev xmlns:xlink="http://www.w3.org/1999/xlink" xlink:title="nuclear ITS1-5.8S-ITS2 region" xlink:type="simple">ITS</abbrev>); <ext-link xmlns:xlink="http://www.w3.org/1999/xlink" xlink:href="EF392427" ext-link-type="gen" xlink:type="simple">EF392427</ext-link> (<abbrev xmlns:xlink="http://www.w3.org/1999/xlink" xlink:title="28S rDNA D1-D2 regions" xlink:type="simple">28S</abbrev>); <ext-link xmlns:xlink="http://www.w3.org/1999/xlink" xlink:href="EF392482" ext-link-type="gen" xlink:type="simple">EF392482</ext-link> (<italic>RPB2</italic>).</p></tp:treatment-sec><tp:treatment-sec sec-type="Description"><title>Description.</title><p>Colonies grow slowly at 25 °C in 3 d. At first pale brown, becoming fuzzy and white in the central region after production of primary conidia. Reverse usually pale brown, changing with age to dark. Odor absent. Mycelium colorless, usually with little or no aerial growth, at the margin of an expanding mycelium often terminating in a cell 95.0–344.0 × 6.7–8.2 μm. forming many protuberances (immaturity branches) in a hyphal segment at first; and continue swelling to forming cells with various shape. Primary conidiophores arising from a hyphal segment, colourless, unbranched, mostly 5.4–9.1 μm wide, extending often 91–237 μm into the air, terminally inflated into a propulsive distention that often is elongated ellipsoidal, 27.1–38.3 μm long, 14.6–23.5 μm wide, and bears one conidium, and forcibly shooting it off which breaks in the fore part of a propulsive distention; Conidia colorless, subspherical to obovoid, with an apical protrusion at the base, 22.2–36.3 × 17.3–29.2 μm, appended with the empty membranous remains of distal parts of propulsive distention (never separated from conidium), mostly cylindrical, 4.9–9.9 × 4.9–7.4 μm. Secondary conidia two types: 1) similar to primary conidia in shape, violent manner of discharge and appending with empty membranous remains of distal parts of propulsive distention (never separated from conidium), 20–25.6 × 15.6–20 μm; 2) elongated capilliconidia, mostly prolate ellipsoidal, straight, 11.1–17.0 μm in greatest width, 43.2–56.8 μm in total length inclusive of an apical beak that usually is 9.1–12.4 μm long and is covered distally with adhesive material. Occasionally, primary conidia give rise to a single conidiophore under suboptimal environmental conditions within 3–5 d, bearing a digitate chlamydospore terminally; 38–53 × 12.2–19 μm. Zygospores not observed.</p></tp:treatment-sec></tp:taxon-treatment>
